# Supplementary material for: Candida Oleophila Proliferated and Accelerated Accumulation of Suberin Poly Phenolic and Lignin at Wound Sites of Potato Tubers
Source: Foods. 2021 Jun 4;10(6):1286. doi: 10.3390/foods10061286 (PMC8230253; doi:10.3390/foods10061286)
Supplement: Supplementary file 1 [file foods-10-01286-s001.zip]

Archive with 1 entries (1 files):
- foods-1198914-supplementary.pdf
